# Supplementary material for: Silybum marianum-Derived Compounds in Prostate Cancer: Mechanisms of Action and Translational Potential
Source: Int J Mol Sci. 2026 May 20;27(10):4605. doi: 10.3390/ijms27104605 (PMC13206769; doi:10.3390/ijms27104605)
Supplement: Supplementary file 1 [file ijms-27-04605-s001.zip]

Archive with 1 entries (1 files):
- ijms-4307553-supplementary.pdf
